# Supplementary material for: Nitrogen Preferences during Alcoholic Fermentation of Different Non-Saccharomyces Yeasts of Oenological Interest
Source: Microorganisms. 2020 Jan 22;8(2):157. doi: 10.3390/microorganisms8020157 (PMC7074775; doi:10.3390/microorganisms8020157)
Supplement: Supplementary file 1 [file microorganisms-08-00157-s001.zip]

Archive with 5 entries (4 files):
- Supplementary_Material/
- Supplementary_Material/Figure S1.tif
- Supplementary_Material/Figure S2.tif
- Supplementary_Material/Tables S1 and S2.docx
- Supplementary_Material/Tables S3, S4, S5, S6 and S7.xlsx
