# Supplementary material for: Nitrogen Preferences during Alcoholic Fermentation of Different Non-Saccharomyces Yeasts of Oenological Interest
Source: Microorganisms. 2020 Jan 22;8(2):157. doi: 10.3390/microorganisms8020157 (PMC7074775; doi:10.3390/microorganisms8020157)
Supplement: Supplementary file 1 [file microorganisms-08-00157-s001.zip › Supplementary_Material/Tables S3, S4, S5, S6 and S7.xlsx]

## Sheet: Heat maps_HID
6.22656	108.411					2.96875	29.5834
2.5	108.411					1	29.5834
2.5	10.6971					1	0
1.5	10.6971					1	29.5834
1.5	2.36402					4.9375	29.5834
1	2.36402					4.9375	10.1827
1	0					2.5	10.1827
1	2.36402					2.5	2.08983
2	2.36402					2	2.08983
2	0					2	0
2	2.36402					2	2.08983
1.5	2.36402					3	2.08983
1.5	10.6971					3	0
3.5	10.6971					3	2.08983
3.5	5.2767					2.5	2.08983
3	5.2767					2.5	10.1827
3	0					7.375	10.1827
3	5.2767					7.375	7.52264
4	5.2767					4.75	7.52264
4	0					4.75	1.95533
4	5.2767					4	1.95533
3.5	5.2767					4	0
3.5	10.6971					4	1.95533
2.5	10.6971					5.5	1.95533
2.5	108.411					5.5	0.526625
9.95312	108.411					5	0.526625
9.95312	35.1742					5	0
5.96875	35.1742					5	0.526625
5.96875	2.12728					6	0.526625
5	2.12728					6	0
5	0					6	0.526625
5	2.12728					5.5	0.526625
6.9375	2.12728					5.5	1.95533
6.9375	1.17035					4.75	1.95533
6	1.17035					4.75	7.52264
6	0					10	7.52264
6	1.17035					10	6.56338
7.875	1.17035					8.5	6.56338
7.875	0.398962					8.5	1.36423
7	0.398962					7.5	1.36423
7	0					7.5	0.36307
7	0.398962					7	0.36307
8.75	0.398962					7	0
8.75	0.217207					7	0.36307
8	0.217207					8	0.36307
8	0					8	0
8	0.217207					8	0.36307
9.5	0.217207					7.5	0.36307
9.5	0.145673					7.5	1.36423
9	0.145673					9.5	1.36423
9	0					9.5	0.483654
9	0.145673					9	0.483654
10	0.145673					9	0
10	0					9	0.483654
10	0.145673					10	0.483654
9.5	0.145673					10	0
9.5	0.217207					10	0.483654
8.75	0.217207					9.5	0.483654
8.75	0.398962					9.5	1.36423
7.875	0.398962					8.5	1.36423
7.875	1.17035					8.5	6.56338
6.9375	1.17035					11.5	6.56338
6.9375	2.12728					11.5	2.03931
5.96875	2.12728					11	2.03931
5.96875	35.1742					11	0
13.9375	35.1742					11	2.03931
13.9375	18.3767					12	2.03931
11.75	18.3767					12	0
11.75	6.31685					12	2.03931
11	6.31685					11.5	2.03931
11	0					11.5	6.56338
11	6.31685					10	6.56338
12.5	6.31685					10	7.52264
12.5	3.19223					7.375	7.52264
12	3.19223					7.375	10.1827
12	0					4.9375	10.1827
12	3.19223					4.9375	29.5834
13	3.19223					2.96875	29.5834
13	0
13	3.19223
12.5	3.19223
12.5	6.31685
11.75	6.31685
11.75	18.3767
16.125	18.3767
16.125	7.55335
14.75	7.55335
14.75	0.240996
14	0.240996
14	0
14	0.240996
15.5	0.240996
15.5	0
15	0
15	0
15	0
16	0
16	0
16	0
15.5	0
15.5	0.240996
14.75	0.240996
14.75	7.55335
17.5	7.55335
17.5	2.33732
17	2.33732
17	0
17	2.33732
18	2.33732
18	0
18	2.33732
17.5	2.33732
17.5	7.55335
16.125	7.55335
16.125	18.3767
13.9375	18.3767
13.9375	35.1742
9.95312	35.1742
9.95312	108.411
6.22656	108.411

## Sheet: Heat maps_HID1
	Ala	Tyr	Gly	Ile	Leu	Trp	Ser	NH4+	Thr	Arg	Lys	Met	Cys	His	Glu	Val	Gln	Phe
100	1	1	1	1	1	1	1	1	1	1	1	1	1	1	1	1	1	1
100	1	1	1	1	1	1	1	1	1	1	1	1	1	1	1	1	1	1
84318	1	1	1	1	1	1	1	1	1	1	1	1	1	1	1	1	1	1
744068	1	1	1	1	1	1	1	1	1	1	1	1	1	1	1	1	1	1
520689	1	1	1	1	1	1	1	1	1	1	1	1	1	1	1	1	1	1
66915	1	1	1	1	1	1	1	1	1	1	1	1	1	1	1	1	1	1
887607	1	1	1	1	1	1	1	1	1	1	1	1	1	1	1	1	1	1
633881	1	1	1	1	1	1	1	1	1	1	1	1	1	1	1	1	1	1
664623	1	1	1	1	1	1	1	1	1	1	1	1	1	1	1	1	1	1
655468	1	1	1	1	1	1	1	1	1	1	1	1	1	1	1	1	1	1
774459	1	1	1	1	1	1	1	1	1	1	1	1	1	1	1	1	1	1
972159	1	1	1	1	1	1	1	1	1	1	1	1	1	1	1	1	1	1

## Sheet: Heat maps1_HID
4.89844	201.478					3.625	28.3772
1.875	201.478					1	28.3772
1.875	3.76986					1	0
1	3.76986					1	28.3772
1	0					6.25	28.3772
1	3.76986					6.25	14.1628
2.75	3.76986					2	14.1628
2.75	0					2	0
2	0					2	14.1628
2	0					10.5	14.1628
2	0					10.5	10.8116
3.5	0					7.5	10.8116
3.5	0					7.5	2.02608
3	0					5.25	2.02608
3	0					5.25	0.252036
3	0					3.75	0.252036
4	0					3.75	0.0298212
4	0					3	0.0298212
4	0					3	0
3.5	0					3	0.0298212
3.5	0					4.5	0.0298212
2.75	0					4.5	0
2.75	3.76986					4	0
1.875	3.76986					4	0
1.875	201.478					4	0
7.92188	201.478					5	0
7.92188	21.1686					5	0
5.75	21.1686					5	0
5.75	3.2704					4.5	0
5	3.2704					4.5	0.0298212
5	0					3.75	0.0298212
5	3.2704					3.75	0.252036
6.5	3.2704					6.75	0.252036
6.5	0.904117					6.75	0.121031
6	0.904117					6	0.121031
6	0					6	0
6	0.904117					6	0.121031
7	0.904117					7.5	0.121031
7	0					7.5	0.0475871
7	0.904117					7	0.0475871
6.5	0.904117					7	0
6.5	3.2704					7	0.0475871
5.75	3.2704					8	0.0475871
5.75	21.1686					8	0
10.0938	21.1686					8	0.0475871
10.0938	14.1974					7.5	0.0475871
8.5	14.1974					7.5	0.121031
8.5	1.70396					6.75	0.121031
8	1.70396					6.75	0.252036
8	0					5.25	0.252036
8	1.70396					5.25	2.02608
9	1.70396					9.75	2.02608
9	0					9.75	0.666837
9	1.70396					9	0.666837
8.5	1.70396					9	0
8.5	14.1974					9	0.666837
11.6875	14.1974					10.5	0.666837
11.6875	9.64186					10.5	0.483427
10.5	9.64186					10	0.483427
10.5	0.623721					10	0
10	0.623721					10	0.483427
10	0					11	0.483427
10	0.623721					11	0
11	0.623721					11	0.483427
11	0					10.5	0.483427
11	0.623721					10.5	0.666837
10.5	0.623721					9.75	0.666837
10.5	9.64186					9.75	2.02608
12.875	9.64186					7.5	2.02608
12.875	4.34055					7.5	10.8116
12	4.34055					13.5	10.8116
12	0					13.5	7.41777
12	4.34055					12	7.41777
13.75	4.34055					12	0
13.75	3.08889					12	7.41777
13	3.08889					15	7.41777
13	0					15	2.93075
13	3.08889					13	2.93075
14.5	3.08889					13	0
14.5	1.81248					13	2.93075
14	1.81248					17	2.93075
14	0					17	1.10512
14	1.81248					15.5	1.10512
15	1.81248					15.5	0.256904
15	0					14.5	0.256904
15	1.81248					14.5	0.0701857
14.5	1.81248					14	0.0701857
14.5	3.08889					14	0
13.75	3.08889					14	0.0701857
13.75	4.34055					15	0.0701857
12.875	4.34055					15	0
12.875	9.64186					15	0.0701857
11.6875	9.64186					14.5	0.0701857
11.6875	14.1974					14.5	0.256904
10.0938	14.1974					16.5	0.256904
10.0938	21.1686					16.5	0.208365
7.92188	21.1686					16	0.208365
7.92188	201.478					16	0
4.89844	201.478					16	0.208365
						17	0.208365
						17	0
						17	0.208365
						16.5	0.208365
						16.5	0.256904
						15.5	0.256904
						15.5	1.10512
						18.5	1.10512
						18.5	0.711151
						18	0.711151
						18	0
						18	0.711151
						19	0.711151
						19	0
						19	0.711151
						18.5	0.711151
						18.5	1.10512
						17	1.10512
						17	2.93075
						15	2.93075
						15	7.41777
						13.5	7.41777
						13.5	10.8116
						10.5	10.8116
						10.5	14.1628
						6.25	14.1628
						6.25	28.3772
						3.625	28.3772

## Sheet: Heat maps1_HID1
	24	0	0	0	24	24	48	216	216	48	72	216	72	48	72
Gly	1	1	1	1	1	1	1	1	1	1	1	1	1	1	1
Ile	1	1	1	1	1	1	1	1	1	1	1	1	1	1	1
Phe	1	1	1	1	1	1	1	1	1	1	1	1	1	1	1
Glu	1	1	1	1	1	1	1	1	1	1	1	1	1	1	1
Val	1	1	1	1	1	1	1	1	1	1	1	1	1	1	1
Leu	1	1	1	1	1	1	1	1	1	1	1	1	1	1	1
Gln	1	1	1	1	1	1	1	1	1	1	1	1	1	1	1
His	1	1	1	1	1	1	1	1	1	1	1	1	1	1	1
Lys	1	1	1	1	1	1	1	1	1	1	1	1	1	1	1
Cys	1	1	1	1	1	1	1	1	1	1	1	1	1	1	1
Met	1	1	1	1	1	1	1	1	1	1	1	1	1	1	1
Ala	1	1	1	1	1	1	1	1	1	1	1	1	1	1	1
Asp	1	1	1	1	1	1	1	1	1	1	1	1	1	1	1
Ser	1	1	1	1	1	1	1	1	1	1	1	1	1	1	1
Thr	1	1	1	1	1	1	1	1	1	1	1	1	1	1	1
NH4+	1	1	1	1	1	1	1	1	1	1	1	1	1	1	1
Arg	1	1	1	1	1	1	1	1	1	1	1	1	1	1	1
Trp	1	1	1	1	1	1	1	1	1	1	1	1	1	1	1
Tyr	1	1	1	1	1	1	1	1	1	1	1	1	1	1	1

## Sheet: Heat maps2_HID
1.9375	48.0889					10.7578	8.7386
1	48.0889					5.01562	8.7386
1	0					5.01562	2.01681
1	48.0889					1.875	2.01681
2.875	48.0889					1.875	0.0385098
2.875	11.9504					1	0.0385098
2	11.9504					1	0
2	0					1	0.0385098
2	11.9504					2.75	0.0385098
3.75	11.9504					2.75	0.00436345
3.75	6.65677					2	0.00436345
3	6.65677					2	0
3	0					2	0.00436345
3	6.65677					3.5	0.00436345
4.5	6.65677					3.5	0.00247028
4.5	1.30394					3	0.00247028
4	1.30394					3	0
4	0					3	0.00247028
4	1.30394					4	0.00247028
5	1.30394					4	0
5	0					4	0.00247028
5	1.30394					3.5	0.00247028
4.5	1.30394					3.5	0.00436345
4.5	6.65677					2.75	0.00436345
3.75	6.65677					2.75	0.0385098
3.75	11.9504					1.875	0.0385098
2.875	11.9504					1.875	2.01681
2.875	48.0889					8.15625	2.01681
1.9375	48.0889					8.15625	0.946804
						5.5	0.946804
						5.5	0.188695
						5	0.188695
						5	0
						5	0.188695
						6	0.188695
						6	0
						6	0.188695
						5.5	0.188695
						5.5	0.946804
						10.8125	0.946804
						10.8125	0.547226
						8.5	0.547226
						8.5	0.0917338
						7.5	0.0917338
						7.5	0.00493313
						7	0.00493313
						7	0
						7	0.00493313
						8	0.00493313
						8	0
						8	0.00493313
						7.5	0.00493313
						7.5	0.0917338
						9.5	0.0917338
						9.5	0.0202474
						9	0.0202474
						9	0
						9	0.0202474
						10	0.0202474
						10	0
						10	0.0202474
						9.5	0.0202474
						9.5	0.0917338
						8.5	0.0917338
						8.5	0.547226
						13.125	0.547226
						13.125	0.100331
						11.75	0.100331
						11.75	0.0248819
						11	0.0248819
						11	0
						11	0.0248819
						12.5	0.0248819
						12.5	0.0119059
						12	0.0119059
						12	0
						12	0.0119059
						13	0.0119059
						13	0
						13	0.0119059
						12.5	0.0119059
						12.5	0.0248819
						11.75	0.0248819
						11.75	0.100331
						14.5	0.100331
						14.5	0.0323646
						14	0.0323646
						14	0
						14	0.0323646
						15	0.0323646
						15	0
						15	0.0323646
						14.5	0.0323646
						14.5	0.100331
						13.125	0.100331
						13.125	0.547226
						10.8125	0.547226
						10.8125	0.946804
						8.15625	0.946804
						8.15625	2.01681
						5.01562	2.01681
						5.01562	8.7386
						16.5	8.7386
						16.5	2.40549
						16	2.40549
						16	0
						16	2.40549
						17	2.40549
						17	0
						17	2.40549
						16.5	2.40549
						16.5	8.7386
						10.7578	8.7386

## Sheet: Heat maps2_HID1
	0	24	216	48	72
Gln	1	1	1	1	1
Leu	1	1	1	1	1
His	1	1	1	1	1
Phe	1	1	1	1	1
Trp	1	1	1	1	1
Asp	1	1	1	1	1
Met	1	1	1	1	1
Thr	1	1	1	1	1
Cys	1	1	1	1	1
Ile	1	1	1	1	1
NH4+	1	1	1	1	1
Lys	1	1	1	1	1
Arg	1	1	1	1	1
Ser	1	1	1	1	1
Tyr	1	1	1	1	1
Ala	1	1	1	1	1
Gly	1	1	1	1	1

## Sheet: Table S3
Nitrogen presence (mgN/L) in SM-Mix medium during single fermentations.
Mp	Asp		Glu		Ser		Gln		His		Gly		Thr		Arg		Ala		Tyr		Val		Met		Cys		Ile		Trp		Leu		Phe		Lys		NH4+
	Average	SD	Average	SD	Average	SD	Average	SD	Average	SD	Average	SD	Average	SD	Average	SD	Average	SD	Average	SD	Average	SD	Average	SD	Average	SD	Average	SD	Average	SD	Average	SD	Average	SD	Average	SD	Average	SD
0	2.90928	0.0465356	7.11592	0.104787	6.49501	0.167136	59.8269	0.292594	1.91197	0.130938	2.12515	0.0607422	5.55076	0.222359	55.5147	0.421686	14.3206	0.0104452	0.94268	0	3.30567	0.00383418	1.83221	2.71948e-16	1.5039	0.00771824	2.23918	0.124818	7.48192	0.338474	3.21475	0.065937	1.9987	0.0181974	2.02664	0.0319271	120.061	2.04834
12	2.90928	0.0465356	5.96386	0.224172	6.37672	0.0738043	57.0587	0.797161	1.6064	0.151505	2.12515	0.0607422	5.51899	0.176859	55.5147	0.421686	14.3206	0.0104452	0.94268	0	3.28942	0.0315216	1.74083	0.159401	1.43693	0.109238	2.0313	0.010386	7.43363	0.111254	2.94896	0.0446981	1.9987	0.0181974	1.12082	0.0693677	120.061	2.04834
24	2.6872	0.185488	0.218303	0.0472199	4.19956	0.280065	17.2464	3.4814	0.541485	0.0924798	1.93819	0.0552144	3.75598	0.159396	36.6946	1.32951	11.8967	0.698491	0.830777	0.0663793	0.723552	0.256669	0.833607	0.366918	0.636819	0.0874143	1.86152	0.14084	5.43871	0.358123	1.4899	0.109036	0.405264	0.0764334	0.105655	0.0245623	86.7355	6.09444
48	2.47559	0.399895	0.119942	0.0693452	2.41253	1.29111	5.56506	2.95914	0.115911	0.200763	1.93879	0.0552243	2.12772	1.10938	29.7921	3.16652	8.42476	2.59449	0.716943	0.0641547	0.347336	0.0577669	0.833607	0.366918	0.636819	0.0874143	1.86738	0.0474233	4.2333	0.551337	1.26581	0.177192	0.405264	0.0764334	0.105655	0.0245623	58.2157	14.7925
72	2.08761	0.171568	0.0837432	0.00829912	1.84324	1.06015	3.63356	1.52049	0	0	2.52452	0.276281	1.74256	0.95588	24.8282	2.97745	7.2388	0.996392	0.662087	0.0196763	0.23793	0.104745	0.833607	0.366918	0.551033	0.053708	1.6524	0.154965	3.73596	0.241433	1.13054	0.0385878	0.289169	0.0232336	0.0980513	0.012235	53.1695	11.6523
216	1.96108	0.289555	0.0837432	0.00829912	2.02339	1.17694	3.55643	1.44335	0	0	3.78896	0.568674	1.63613	0.959462	24.0315	2.61907	11.6962	1.77507	0.645861	0.0384416	0.23793	0.104745	0.833607	0.366918	0.396399	0.0503744	1.6524	0.154965	1.68844	0.278744	1.13054	0.0385878	0.289169	0.0232336	0.614447	0.175949	45.0295	6.04046
Lt	Asp		Glu		Ser		Gln		His		Gly		Thr		Arg		Ala		Tyr		Val		Met		Cys		Ile		Trp		Leu		Phe		Lys		NH4+
	Average	SD	Average	SD	Average	SD	Average	SD	Average	SD	Average	SD	Average	SD	Average	SD	Average	SD	Average	SD	Average	SD	Average	SD	Average	SD	Average	SD	Average	SD	Average	SD	Average	SD	Average	SD	Average	SD
0	2.90789	0	7.11905	1.08779e-15	6.5	0	59.8356	0	1.90806	0	2.12333	0	5.54412	0	55.5022	0	14.3146	2.17558e-15	0.94268	0	3.30556	0	1.83221	2.71948e-16	1.50413	0	2.1708	0	7.47181	0	3.21279	0	1.99924	2.71948e-16	2.02568	0	120	0
12	2.38279	0.456117	1.83626	0.492561	5.74934	0.00259507	59.1688	0.569181	1.72227	0.267841	2.12333	0	3.83619	1.79866	27.0266	9.08197	14.3146	2.17558e-15	0.220592	0.382077	0.675495	1.16999	0.443222	0.767683	0.172005	0.297922	0	0	4.55479	3.94606	2.05954	1.78769	1.33283	1.15426	1.7999	0.230096	92.4329	1.04619
24	2.38279	0.456117	0.907936	0.0456753	4.42954	0.14289	46.6389	7.87248	1.72227	0.267841	1.9529	0.167099	2.23075	0.465058	14.7909	5.12217	11.8684	1.6753	0.0270154	0.046792	0.284276	0.492381	0.0712512	0.123411	0.0332998	0.0576769	0	0	2.21	3.82783	0.766667	1.32791	0.77003	1.08899	0	0	57.462	6.55149
48	0.0936071	0.0813361	0.106373	0.0924289	0	0	0	0	0	0	0	0	0	0	0	0	0.155572	0.269458	0	0	0	0	0	0	0	0	0	0	0	0	0	0	0	0	0	0	5.98206	5.76171
72	0	0	0	0	0	0	0	0	0	0	0	0	0	0	0	0	0	0	0	0	0	0	0	0	0	0	0	0	0	0	0	0	0	0	0	0	0	0
216	0	0	0	0	0	0	0	0	0	0	0	0	0	0	0	0	0	0	0	0	0	0	0	0	0	0	0	0	0	0	0	0	0	0	0	0	0	0
Td	Asp		Glu		Ser		Gln		His		Gly		Thr		Arg		Ala		Tyr		Val		Met		Cys		Ile		Trp		Leu		Phe		Lys		NH4+
	Average	SD	Average	SD	Average	SD	Average	SD	Average	SD	Average	SD	Average	SD	Average	SD	Average	SD	Average	SD	Average	SD	Average	SD	Average	SD	Average	SD	Average	SD	Average	SD	Average	SD	Average	SD	Average	SD
0	2.90789	0	7.11905	1.08779e-15	6.5	0	59.8356	0	1.90806	0	2.12333	0	5.54412	0	55.5022	0	14.3146	2.17558e-15	0.94268	0	3.30556	0	1.83221	2.71948e-16	1.50413	0	2.1708	0	7.47181	0	3.21279	0	1.99924	2.71948e-16	2.02568	0	120	0
12	2.55625	0.00929882	6.46343	0.578205	5.38114	0.170686	50.5333	2.35842	1.64862	0.0327598	1.70404	0.183805	3.8913	0.748729	43.5664	6.72981	11.9577	1.21156	0	0	2.91541	0.390142	0	0	0	0	0.61353	1.06267	5.12851	1.45542	2.18912	0.624261	1.31601	0.422894	0.674156	0.21052	86.3921	7.13241
24	1.54429	0.100608	3.68772	0.336728	1.07213	0.14548	13.9484	0.764109	1.45273	0.0749551	1.56256	0.268319	0.637045	0.239536	35.7602	8.89784	7.54684	1.27715	0	0	0	0	0	0	0	0	0.540786	0.936669	3.95843	0.95893	0.710587	0.0922374	0.729804	0.31942	0.144189	0.249743	59.3879	16.6682
48	0	0	0.120679	0.104716	0	0	0	0	0	0	0	0	0	0	0	0	0	0	0	0	0	0	0	0	0	0	0	0	0	0	0	0	0	0	0	0	4.48756	5.44081
72	0	0	0	0	0	0	0	0	0	0	0	0	0	0	0	0	0	0	0	0	0	0	0	0	0	0	0	0	0	0	0	0	0	0	0	0	0	0
216	0	0	0	0	0	0	0	0	0	0	0	0	0	0	0	0	0	0	0	0	0	0	0	0	0	0	0	0	0	0	0	0	0	0	0	0	0	0
Hu	Asp		Glu		Ser		Gln		His		Gly		Thr		Arg		Ala		Tyr		Val		Met		Cys		Ile		Trp		Leu		Phe		Lys		NH4+
	Average	SD	Average	SD	Average	SD	Average	SD	Average	SD	Average	SD	Average	SD	Average	SD	Average	SD	Average	SD	Average	SD	Average	SD	Average	SD	Average	SD	Average	SD	Average	SD	Average	SD	Average	SD	Average	SD
0	2.90789	0	7.11905	1.08779e-15	6.5	0	59.8356	0	1.90806	0	2.12333	0	5.54412	0	55.5022	0	14.3146	2.17558e-15	0.94268	0	3.30556	0	1.83221	2.71948e-16	1.50413	0	2.1708	0	7.47181	0	3.21279	5.43896e-16	1.99924	0	2.02568	0	120	0
12	2.36755	0.251715	6.12497	0.412968	6.5	0	59.8356	0	1.84162	0.115084	2.12333	0	5.54412	0	55.5022	0	13.4075	0.874955	0.839448	0.0373335	3.30556	0	1.83221	2.71948e-16	1.13927	0.0908962	0	0	7.47181	0	1.84271	0.131537	1.91166	0.10849	0.596557	0.108772	104.809	7.65254
24	2.28667	0.133836	5.30704	0.562387	5.57193	0.611693	58.0231	3.13942	1.25987	0.168659	2.0292	0.0930313	4.37955	0.464612	51.6247	4.36598	11.443	1.28749	0.728348	0.0922694	2.65108	0.256624	1.69645	0.146395	0.984021	0.104606	0	0	7.06959	0.696676	1.28178	0.281884	1.73251	0.285469	0.278299	0.0220638	88.0238	7.93954
48	1.52678	0.249036	4.04351	0.0649329	1.05721	0.205288	35.114	4.33955	1.86341	0.127633	0	0	0	0	27.9733	4.84148	10.2599	0.437435	0.64834	0.0401032	0.27291	0.274945	0.983245	0.150121	0.917045	0.0788064	0	0	4.96863	0.199564	0	0	0.783317	0.102094	0.203342	0.0336392	71.1611	0.707262
72	1.52678	0.249036	3.85072	0.176609	0.946482	0.176734	31.9432	1.36945	2.12409	0.18781	0	0	0	0	20.0621	0.601749	12.2249	0	0.541906	0.066118	0.268983	0.269033	0.715322	0.160311	0.901438	0.0865551	0	0	4.29591	0.204251	0	0	0.668938	0	0.397048	0.119148	58.0364	9.27567
216	1.52678	0.249036	3.13593	0.272456	1.00683	0.163051	22.9906	3.43201	2.11185	0.34932	0	0	0	0	15.4833	2.12312	27.6281	4.92352	0.535704	0.0558612	0.240565	0.22773	0.352051	0.0313016	0.519113	0.0653915	0	0	3.09594	0.273952	0	0	0.444347	6.7987e-17	0.359185	0.10729	55.9271	6.09315
Sb	Asp		Glu		Ser		Gln		His		Gly		Thr		Arg		Ala		Tyr		Val		Met		Cys		Ile		Trp		Leu		Phe		Lys		NH4+
	Average	SD	Average	SD	Average	SD	Average	SD	Average	SD	Average	SD	Average	SD	Average	SD	Average	SD	Average	SD	Average	SD	Average	SD	Average	SD	Average	SD	Average	SD	Average	SD	Average	SD	Average	SD	Average	SD
0	2.90789	0	7.11905	1.08779e-15	6.5	0	59.8356	0	1.90806	0	2.12333	0	5.54412	0	55.5022	0	14.3146	2.17558e-15	0.94268	0	3.30556	0	1.83221	2.71948e-16	1.50413	0	2.1708	0	7.47181	0	3.21279	5.43896e-16	1.99924	0	2.02568	0	120	0
12	2.88109	0.0306243	5.73044	0.487071	6.5	0	51.5052	2.71242	1.48939	0.130343	2.12333	0	5.54412	0	55.5022	0	12.6099	0.827681	0.829699	0.0435404	3.29715	0.0145503	1.4761	0.036565	1.12017	0.131376	0	0	7.47181	0	1.98749	0.13385	1.99924	0	1.58035	0.0400273	95.3827	5.15043
24	1.70983	0.0232037	4.83074	0.428763	5.82458	0.175567	40.2269	1.57153	1.41099	0.0260768	2.12333	0	5.54412	0	49.1412	1.42936	9.72009	0.319197	0.615614	0.0159645	2.70025	0.0970675	1.41798	0.0747285	0.888275	0.0209444	0	0	6.91045	0.45496	1.73384	0.316672	1.73426	0.40493	1.28936	0.0236353	72.7409	2.07626
48	1.70983	0.0232037	4.61855	0.283072	5.11625	0.196745	36.7658	1.42202	1.30366	0.0784338	2.05998	0.109724	5.54412	0	23.6822	0.984243	9.72009	0.319197	0.57322	0.0206209	2.70025	0.0970675	0.795058	0.164236	0.849855	0.0520873	0	0	5.66135	0.240425	1.60647	0.173622	1.14244	0.0187615	0.20618	0.0560299	19.3908	1.19119
72	1.21768	0.143	3.14578	0.144618	1.94802	0.419873	20.4337	1.29763	0.667891	0.122571	1.9633	0.147752	3.66587	0.295389	0.40622	0.352993	6.41506	1.02852	0.440303	0.0363511	1.9172	0.267424	0.611252	0.298269	0.528431	0.458452	0	0	1.96134	1.45944	0.167854	0.148728	0.110476	0.105609	0.199041	0.0561415	1.28332	0.0791547
216	1.02273	0.188925	1.10565	0.384057	0.185481	0.185481	1.40727	1.40727	0.153002	0.153002	1.4266	0.584452	1.16866	1.16866	0.517189	0.517189	1.34689	0.216195	0.319449	0.132727	1.25263	0.697369	0	0	0	0	0	0	0.20963	0.20963	0.179451	0.0856288	0	0	0	0	1.28332	0.0791547
Sc	Asp		Glu		Ser		Gln		His		Gly		Thr		Arg		Ala		Tyr		Val		Met		Cys		Ile		Trp		Leu		Phe		Lys		NH4+
	Average	SD	Average	SD	Average	SD	Average	SD	Average	SD	Average	SD	Average	SD	Average	SD	Average	SD	Average	SD	Average	SD	Average	SD	Average	0	Average	SD	Average	SD	Average	SD	Average	SD	Average	SD	Average	SD
0	2.90789	0	7.11905	1.08779e-15	6.5	0	59.8356	0	1.90806	0	2.12333	0	5.54412	0	55.5022	0	14.3146	2.17558e-15	0.94268	0	3.30556	0	1.83221	2.71948e-16	1.50413	0.414865	2.1708	0	7.47181	0	3.21279	0	1.99924	2.71948e-16	2.02568	0	120	0
12	2.59615	0.0097955	6.72228	0.20098	5.1439	0.255455	57.5821	3.32887	1.64428	0.224693	1.8692	0.42351	3.93918	0.585187	44.1247	7.23533	12.7426	1.17131	0.265291	0.0706823	1.57956	0.520374	1.02097	0.658231	0.54146	0	0	0	5.32021	1.31813	2.52662	0.102063	1.84449	0.128704	0.495315	0.440761	89.8719	6.74659
24	1.81825	0.103881	2.98365	0.127524	1.30513	0.0610222	12.6048	1.57542	0.208078	0.180242	1.83811	0.400057	0.357276	0.333122	41.886	1.26709	11.0309	1.05941	0	0	0	0	0	0	0	0	0	0	0	0	0	0	0	0	0	0	49.3954	18.0629
48	0	0	0	0	0	0	0	0	0	0	0	0	0	0	0	0	0	0	0	0	0	0	0	0	0	0	0	0	0	0	0	0	0	0	0	0	0	0
72	0	0	0	0	0	0	0	0	0	0	0	0	0	0	0	0	0	0	0	0	0	0	0	0	0	0	0	0	0	0	0	0	0	0	0	0	0	0
216	0	0	0	0	0	0	0	0	0	0	0	0	0	0	0	0	0	0	0	0	0	0	0	0	0		0	0	0	0	0	0	0	0	0	0	0	0

## Sheet: Table S4
Nitrogen presence (mgN/L) in SM-AA medium during single fermentations.
Mp	Asp		Glu		Ser		Gln		His		Gly		Thr		Arg		Ala		Tyr		Val		Met		Cys		Ile		Trp		Leu		Phe		Lys
	Average	SD	Average	SD	Average	SD	Average	SD	Average	SD	Average	SD	Average	SD	Average	SD	Average	SD	Average	SD	Average	SD	Average	SD	Average	SD	Average	SD	Average	SD	Average	SD	Average	SD	Average	SD
0	4.68692	0.0733828	11.8689	2.17558e-15	10.8368	2.17558e-15	99.7579	0	3.4335	0.126754	3.26678	0.0475566	9.09583	0.255163	94.5189	1.65445	24.1948	0.437049	1.57	0	4.87347	0.568806	3.05467	5.43896e-16	2.51	0	3.61916	5.43896e-16	12.457	0	6.24704	0.0365435	3.56879	0.00853189	3.51739	0.0162184
12	4.68692	0.0733828	9.17576	0.345586	10.4551	0.437194	94.0199	6.98455	2.00123	0.313495	3.20638	5.43896e-16	8.95422	0.491601	86.9347	5.98589	22.5054	0.928058	1.57	0	3.76198	0.249172	3.04981	0.00429414	2.49657	0.0232637	2.79226	0.767485	12.457	0	5.094	0.354252	3.46404	0.188871	2.19008	0.0657523
24	4.594	0.144508	3.16521	0.264189	7.78982	0.426128	41.3606	11.6793	0.939207	0.312833	3.20638	5.43896e-16	6.88235	0.317832	68.1012	1.87999	21.8973	0.560738	1.56556	0.00768951	1.72023	0.0530049	1.81831	0.64436	2.04746	0.654125	1.7782	0.423994	9.49092	1.05557	3.2954	0.300137	0	0	0	0
48	4.16248	0.321999	1.87956	0.996646	5.27043	2.12167	27.1781	2.83976	0	0	3.20638	5.43896e-16	4.53925	1.79783	54.2652	12.1246	19.3771	3.48683	1.52228	0.0714234	1.49743	0.100103	0.844913	0.369795	1.24297	0.248442	0.277046	0.479857	8.43652	0.751899	3.10885	0.118824	0	0	0	0
72	1.36136	2.35795	1.40543	0.967902	3.73948	2.10739	23.9014	4.17422	0	0	3.08291	0.128177	3.55928	1.94984	51.5017	10.0352	11.4899	0.350271	1.52228	0.0714234	0	0	0	0	0	0	0	0	3.10179	0.578211	2.46822	0.103395	0	0	0	0
216	0.894983	1.55016	0.687686	0.967278	2.68013	2.68013	18.4913	3.48632	0	0	2.83072	0.242285	2.50583	2.50583	49.0477	11.3003	8.67265	0.230739	1.52228	0.0714234	0	0	0	0	0	0	0	0	3.06596	0.868388	0.723975	1.25396	0	0	0	0
Lt	Asp		Glu		Ser		Gln		His		Gly		Thr		Arg		Ala		Tyr		Val		Met		Cys		Ile		Trp		Leu		Phe		Lys
	Average	SD	Average	SD	Average	SD	Average	SD	Average	SD	Average	SD	Average	SD	Average	SD	Average	SD	Average	SD	Average	SD	Average	SD	Average	SD	Average	SD	Average	SD	Average	SD	Average	SD	Average	SD
0	4.85028	0.173866	11.8733	0.339628	10.8399	0.237425	98.9407	1.41551	3.18021	0.0713025	3.54346	0.266589	9.15034	0.131257	92.5612	2.17576	23.8715	0.444637	1.57157	0.00515911	5.51234	0.102197	3.05972	0.391934	2.55324	0.0789002	3.62041	0.0971276	12.4621	0.392256	5.38996	0.0550813	3.33382	0.0532675	3.37755	0.025466
12	4.63365	0.323592	10.7828	0.661364	10.333	0.597895	97.8353	1.72025	2.353	0.451156	3.54346	0.266589	8.80616	0.540737	93.2424	2.13326	23.2698	1.29853	1.5378	0.0348776	5.29052	0.299358	2.95792	0.382076	2.56966	0.0876332	3.42608	0.0235432	12.2537	0.532807	5.12749	0.365419	3.16243	0.306867	3.04819	0.174828
24	4.38868	0.279879	9.37432	0.398764	10.333	0.597895	94.0775	1.15404	2.353	0.451156	3.54346	0.266589	8.46834	0.478737	83.0021	7.42798	22.8033	1.02254	1.5378	0.0348776	5.16457	0.488505	1.47	0	1.78104	0.455351	3.25367	0.0673224	8.50818	2.88596	4.23351	1.04924	2.39656	1.12548	1.00792	0.140809
48	3.98924	0.0722293	3.63854	1.43225	9.68833	0.472737	80.8247	2.50208	1.9338	0.085703	3.54346	0.266589	7.90005	0.427393	49.0339	13.8109	21.833	0.394498	1.49027	0.0840477	4.87944	0.0591551	1.31574	0.110867	1.70466	0.37897	3.25367	0.0673224	7.00966	0.0270328	3.88366	0.742799	1.71995	0.546527	0.202912	0.0379391
72	3.2781	0.552889	3.02113	0.391783	7.87014	1.31655	67.9682	10.8331	1.74024	0.231144	3.54346	0.266589	6.65201	1.41524	29.8264	10.5534	19.9369	2.78346	1.27925	0.0982032	4.84483	0.0215002	0.864056	0.446829	1.44373	0.278691	3.25367	0.0673224	6.03816	0.655182	2.05133	0.949975	1.08418	0.680448	0.13456	0.0168591
216	0	0	0	0	0	0	0	0	0	0	1.97131	0.260165	0	0	0	0	0	0	0	0	0	0	0	0	0	0	0	0	0	0	0	0	0	0	0	0
Td	Asp		Glu		Ser		Gln		His		Gly		Thr		Arg		Ala		Tyr		Val		Met		Cys		Ile		Trp		Leu		Phe		Lys
	Average	SD	Average	SD	Average	SD	Average	SD	Average	SD	Average	SD	Average	SD	Average	SD	Average	SD	Average	SD	Average	SD	Average	SD	Average	SD	Average	SD	Average	SD	Average	SD	Average	SD	Average	SD
0	4.85594	0.216879	11.8899	0.577071	10.8585	0.595613	99.7059	1.42762	3.21902	1.04033	3.54794	0.217387	9.25994	0.4608	92.7265	5.30592	23.9083	1.18147	1.57339	0.0481023	5.52328	0.336539	3.05467	5.43896e-16	2.50833	0.0175392	3.62677	0.20904	12.4761	0.524769	5.36561	0.253898	3.34472	0.145555	3.38403	0.187047
12	4.8409	0.194311	11.2352	1.38889	10.3863	1.36073	97.867	2.11054	1.50455	0.53753	3.33447	0.566191	8.81588	1.06673	89.8807	9.8437	23.0231	2.61186	1.5534	0.0240191	5.38565	0.553576	2.87273	0.221878	2.24133	0.316624	3.41348	0.562179	11.8172	1.46016	5.0512	0.623467	3.20999	0.36332	2.61181	0.302092
24	2.34262	0.444856	3.84416	1.29026	2.30185	1.2582	32.9458	13.9269	1.21178	0.196082	2.94216	0.219116	1.63511	0.949765	46.0215	7.0804	12.0192	2.69422	1.00585	0.249983	3.22234	0.306115	1.64241	0.681924	1.45588	0.320556	2.61347	0.616805	8.15069	0.715656	0.643281	0.391814	1.13702	0.277693	0.169889	0.00324167
48	1.29537	0.458538	0.24016	0.0523065	0.19747	0.197648	0.738172	0.6414	0.104819	0.0928281	2.68814	0.221728	0	0	0.319801	0.553912	1.92803	0.139315	0.138506	0.127048	0	0	0	0	0	0	0	0	1.80962	1.3305	0	0	0	0	0.0883173	0.15297
72	0.867752	0.237558	0.169719	0.0272132	0	0	0	0	0	0	1.58007	0.856594	0	0	0	0	1.24407	0.147145	0.0338218	0.058581	0	0	0	0	0	0	0	0	0.504119	0.483672	0	0	0	0	0	0
216	0.679615	0.0974052	0		0	0	0	0	0	0	0	0	0	0	0	0	0	0	0	0	0	0	0	0	0	0	0	0	0	0	0	0	0	0	0	0
Hu	Asp		Glu		Ser		Gln		His		Gly		Thr		Arg		Ala		Tyr		Val		Met		Cys		Ile		Trp		Leu		Phe		Lys
	Average	SD	Average	SD	Average	SD	Average	SD	Average	SD	Average	SD	Average	SD	Average	SD	Average	SD	Average	SD	Average	SD	Average	SD	Average	SD	Average	SD	Average	SD	Average	SD	Average	SD	Average	SD
0	4.84804	0	11.8689	2.17558e-15	10.8368	2.17558e-15	99.7579	0	3.18113	0	3.54002	0	9.24315	0	92.5332	0	23.8653	0	1.57164	2.71948e-16	5.51102	1.08779e-15	3.05467	5.43896e-16	2.50769	0	3.61916	5.43896e-16	12.457	0	5.35636	1.08779e-15	3.33314	0	3.37722	0
12	2.84134	0.0834633	7.46857	0.606478	6.02909	0.560198	67.0247	5.5962	2.13783	0.124607	2.98267	0.279832	3.78886	0.336844	75.8132	5.83482	13.4415	0.377204	0.987075	0.099904	2.11923	0.189872	2.81574	0.226187	1.30774	0.117125	0	0	11.5322	0.589497	2.40347	0.119579	1.43311	0.0739561	0.45674	0.0316719
24	2.68425	0.206709	6.51557	0.727217	4.23038	0.494089	56.8107	6.60559	1.85696	0.219951	2.2453	0.245869	1.97457	0.224051	60.1589	7.54036	12.0174	0.720951	0.871467	0.10089	1.3081	0.142802	1.95437	0.321486	1.16319	0.176623	0	0	7.96334	0.911806	0.848242	0.103414	0.898985	0.13729	0.257632	0.0538406
48	1.83528	0.0974249	3.34044	0.269022	0.631409	0.272364	17.1315	0.99112	0.243792	0.072026	1.23586	0.05997	0.037116	0.0642867	12.3395	2.90542	7.08469	2.79627	0.608166	0.089249	0.158705	0.0117686	0.85678	0.0230499	1	0.132288	0	0	5.13727	0.620079	0	0	0.420336	0.100375	0.0624748	0.0543648
72	1.65652	0.169316	2.19193	0.144571	0.607832	0.233628	11.4087	1.24613	0.0669726	0.116	0.749006	0.749006	0.0370319	0.0641412	1.80526	0.245863	8.90538	4.21875	0.520436	0.0569256	0.158705	0.0117686	0.372825	0.0416443	0.772919	0.173934	0	0	0	0	0	0	0.346958	0.0792119	0.0616438	0.0537218
216	1.70101	0.142382	2.10105	0.213729	0.534726	0.12613	9.49672	1.80208	0	0	0.820033	0	0	0	1.37763	0.409313	12.9098	2.232	0.493558	0.0127666	0.158705	0.0117686	0.25211	0.0794213	0.636883	0.114251	0	0	0	0	0	0	0.278945	0.00701785	0.24621	0.0688052
Sb	Asp		Glu		Ser		Gln		His		Gly		Thr		Arg		Ala		Tyr		Val		Met		Cys		Ile		Trp		Leu		Phe		Lys
	Average	SD	Average	SD	Average	SD	Average	SD	Average	SD	Average	SD	Average	SD	Average	SD	Average	SD	Average	SD	Average	SD	Average	SD	Average	SD	Average	SD	Average	SD	Average	SD	Average	SD	Average	SD
0	4.84804	0	11.8689	2.17558e-15	10.8368	2.17558e-15	99.7579	0	3.18113	0	3.54002	0	9.24315	0	92.5332	0	23.8653	0	1.57164	2.71948e-16	5.51102	1.08779e-15	3.05467	5.43896e-16	2.50769	0	3.61916	5.43896e-16	12.457	0	5.35636	1.08779e-15	3.33314	0	3.37722	0
12	3.90355	0.246953	8.88413	0.795414	7.98179	0.837057	74.0637	7.83819	2.43792	0.267398	2.58589	0.271144	5.31606	0.520018	87.9489	7.94017	17.6503	2.29627	1.21961	0.133353	3.02329	0.317022	1.29023	0.526817	1.71982	0.189084	0	0	12.457	0	3.21904	0.311758	1.73588	0.159067	1.34389	0.113499
24	3.52574	0.162279	7.76614	0.356214	7.07726	0.287583	65.4608	2.699	2.16095	0.064141	2.09622	0.0644632	4.75643	0.191825	78.062	2.96662	15.2231	0.620572	1.07949	0.0375489	2.21843	0.0462297	1.23665	0.434037	1.50493	0.0754036	0	0	11.835	0.424517	2.83267	0.0905418	1.54218	0.0447991	1.05748	0.0290064
48	2.70402	0.0972543	6.56751	0.460841	4.43917	0.79779	50.8008	4.44133	1.87786	0.170688	2.09622	0.0644632	3.58658	0.349284	26.2656	7.63206	10.869	0.720865	0.887327	0.103017	1.60434	0	0.949493	0.104202	1.33103	0.0426312	0	0	6.89754	0.81537	1.33234	0.452457	0.675189	0.13775	0.111074	0.00770109
72	1.8745	0.316424	4.05791	1.10717	1.26746	0.634281	26.101	8.42771	1.25674	0.400412	2.05371	0.106969	2.12043	0.450676	0.652511	0.0821967	6.20067	2.83012	0.639253	0.0764484	0.556541	0.374727	0.570961	0.00870788	1.30353	0	0.34576	0.598874	2.02197	1.65404	0.113153	0.0986256	0.0988161	0.0864462	0.107319	0.0142121
216	0.822834	0.0681947	0.759055	0.196946	0.21944	0.0790871	0	0	0	0	0.926186	0.142229	0.330983	0.336103	0.687508	0.0671859	1.9767	0.921899	0.417189	0.104049	0.194992	0	0.120742	0.110947	0.0526419	0.0911784	0.0909983	0.157614	0.322825	0.298015	0	0	0	0	0	0
Sc	Asp		Glu		Ser		Gln		His		Gly		Thr		Arg		Ala		Tyr		Val		Met		Cys		Ile		Trp		Leu		Phe		Lys
	Average	SD	Average	SD	Average	SD	Average	SD	Average	SD	Average	SD	Average	SD	Average	SD	Average	SD	Average	SD	Average	SD	Average	SD	Average	SD	Average	SD	Average	SD	Average	SD	Average	SD	Average	SD
0	4.84824	0.053951	11.8695	0.161932	10.7758	0.108384	99.7623	1.20382	3.18113	0	3.54016	0.0365876	9.24357	0.112803	92.5375	1.16702	23.8661	0.220206	1.5717	0.0168222	5.51126	0.0644154	3.05506	0.106268	2.50866	0.264436	3.61914	0.00473519	12.4576	0.16018	5.35655	0.0531226	3.33329	0.0410077	3.3774	0.0487491
12	4.52574	0.305672	10.5493	0.65262	9.72321	0.536177	91.5613	4.91769	3.10898	0.124952	3.40798	0.119824	8.37654	0.510668	87.6343	4.27874	23.1018	1.26193	1.43516	0.117943	5.33165	0.165935	3.05506	0.106268	2.11807	0.202683	3.47859	0.10709	11.7556	0.629999	4.69823	0.271215	3.07351	0.220154	2.29674	0.181731
24	2.96895	0.0912903	5.77275	0.143547	2.32128	0.175675	24.3706	2.06698	1.01285	0.223771	3.18781	0.0843759	1.0762	0.0655051	31.4238	6.7375	19.1416	0.324183	1.05442	0.0197783	3.04592	0.0615978	2.03767	0.434047	0	0	3.44957	0.062071	8.23752	0.0516078	0.333818	0.0299946	0.907064	0.0380299	0.27713	0.155993
48	0	0	0.198826	0.0122207	0	0	0	0	0	0	0	0	0	0	0	0	5.45254	1.24154	0	0	0	0	0	0	0	0	3.66837	1.06269	0	0	0	0	0	0	0.181729	0.00514075
72	0	0	0	0	0	0	0	0	0	0	0	0	0	0	0	0	0	0	0	0	0	0	0	0	0	0	0	0	0	0	0	0	0	0	0	0
216	0	0	0	0	0	0	0	0	0	0	0	0	0	0	0	0	0	0	0	0	0	0	0	0	0	0	0	0	0	0	0	0	0	0	0	0

## Sheet: Table S5
Ammonium presence (%) in SM-NH4+ medium during single fermentations
	Sc			Lt			Td			Mp			Hu			Sb
Time (hour)	Average	SD	*	Average	SD	*	Average	SD	*	Average	SD	*	Average	SD	*	Average	SD	*
0	100	0	A	100	0	A	100	0	A	100	0	A	99.9998	5.77248e-14	A	99.9977	0	A
12	60.0061	11.2835	BC	100	0	C	100	0	C	100	0	A	99.9998	7.58652e-14	AB	87.5394	6.41308	ABC
24	58.3159	9.68079	D	81.8326	12.1358	CD	58.7715	7.33755	CD	77.5666	6.81689	BC	64.1233	7.83629	A	64.5369	0.812928	AB
48	0	0	C	24.171	8.95135	C	1.45285	1.4599	C	38.7655	1.89065	B	37.5615	14.2916	A	35.6805	1.40079	B
72	0	0	D	17.5644	4.76448	D	0	0	D	24.6232	1.18045	B	8.65517	10.757	A	6.27748	8.3976	C
216	0	0	C	0.111857	0.193742	C	0	0	C	16.6945	3.58075	B	3.09872	1.38508	A	3.00165	2.55645	C
Ammonium presence (%) in SM-Mix medium during single fermentations
	Sc			Lt			Td			Mp			Hu			Sb
Time (hour)	Average	SD	*	Average	SD	*	Average	SD	*	Average	SD	*	Average	SD	*	Average	SD	*
0	100	0	A	100	0	A	100	0	A	100	8.20464e-15	A	100	0	A	100	0	A
12	74.8933	4.59047	B	77.0275	0.711839	A	71.9934	4.85299	A	100	8.20464e-15	A	87.3406	5.20689	A	79.4856	3.50442	A
24	41.1628	12.2902	A	47.885	4.45772	A	49.4899	11.3413	A	72.2791	4.66193	A	73.3532	5.40217	A	60.6174	1.41271	A
48	0	0	B	4.98505	3.92035	A	3.73964	3.702	B	48.5696	10.5126	A	59.3009	0.481231	A	16.159	0.810504	A
72	0	0	C	0	0	AB	0	0	C	44.341	8.26992	A	48.3637	6.31129	ABC	1.06943	0.0538579	BC
216	0	0	B	0	0	B	0	0	B	37.4847	3.84607	A	46.6059	4.14586	B	1.06943	0.0538579	B
	*ANOVA Tukey test to see differences between species in each time point.

## Sheet: Table S6
Correlated variables of PCA
	F1	F2
Asp Mix	0.750078	-0.263181
Glu Mix	0.701365	-0.597149
Ser Mix	0.7795	-0.364662
Gln Mix	0.732628	-0.60375
His Mix	0.626382	-0.610446
Gly Mix	0.681898	-0.132229
Thr Mix	0.702105	-0.287783
Arg Mix	0.764032	-0.38691
Ala Mix	0.804856	-0.474389
Tyr Mix	0.768523	-0.383031
Val Mix	0.698036	-0.37973
Met Mix	0.740075	-0.407227
Cys Mix	0.801442	-0.499953
Trp Mix	0.838717	-0.483812
Leu Mix	0.701489	-0.174653
Phe Mix	0.828721	-0.548212
Lys Mix	0.792897	-0.54233
OD Mix	-0.872092	0.45006
Glucose Mix	0.942271	-0.256742
Glicerol Mix	-0.21114	0.698053
EtOH Mix	-0.823534	0.0673686
Asp AA	0.667998	0.605394
Glu AA	0.878413	-0.000792731
Ser AA	0.510664	0.838216
Gln AA	0.633817	0.678274
Gly AA	0.340374	0.657936
Thr AA	0.491876	0.843453
Arg AA	0.599463	0.685872
Ala AA	0.522536	0.795599
Tyr AA	0.691847	0.658092
Val AA	0.396965	0.87223
Met AA	0.80749	0.484716
Cys AA	0.826558	0.474955
Trp AA	0.859133	0.384327
Leu AA	0.447065	0.844524
Phe AA	0.394012	0.651836
OD AA	-0.807706	-0.117205
Glucose AA	0.883518	0.267424
Fructose AA	0.276812	0.887048
EtOH AA	-0.81323	-0.453069
OD NH4	-0.853267	-0.293757
NH4+	0.893306	0.0186009
Glucose NH4	0.93316	-0.0623351
Fructose NH4	-0.120602	0.647468
Glicerol NH4	-0.743578	0.278498
EtOH NH4	-0.825275	-0.0725809
Bold values ​​correspond for each variable to the factor for which the square cosine is the largest.

[truncated: 17 more sheets: Table S7, Heat maps_HID2, Heat maps_HID3, Heat maps_HID4, Heat maps_HID5, Heat maps_HID8, Heat maps_HID9, Heat maps_HID10, Heat maps_HID11, Heat maps_HID6, Heat maps_HID7, ACP_HID, ACP_HID1, ACP_HID2, ACP_HID3, ACP_HID4, ACP_HID5]
